# Supplementary material for: Arsenic Elevated Groundwater Irrigation: Farmers’ Perception of Rice and Vegetable Contamination in a Naturally Arsenic Endemic Area
Source: Int J Environ Res Public Health. 2023 Mar 12;20(6):4989. doi: 10.3390/ijerph20064989 (PMC10049387; doi:10.3390/ijerph20064989)
Supplement: Supplementary file 1 [file ijerph-20-04989-s001.zip]

Archive with 1 entries (1 files):
- ijerph-2216416-supplementary.pdf
